# Supplementary material for: External Factors Impacting Residents’ Participation in Waste Sorting Using NCA and fsQCA Methods on Pilot Cities in China
Source: Int J Environ Res Public Health. 2023 Feb 24;20(5):4080. doi: 10.3390/ijerph20054080 (PMC10001695; doi:10.3390/ijerph20054080)
Supplement: Supplementary file 1 [file ijerph-20-04080-s001.zip]

Archive with 1 entries (1 files):
- ijerph-2177226-supplementary.pdf
